# Supplementary material for: GC–MS metabolic profiling of Cabernet Sauvignon and Merlot cultivars during grapevine berry development and network analysis reveals a stage- and cultivar-dependent connectivity of primary metabolites
Source: Metabolomics. 2016 Jan 23;12:39. doi: 10.1007/s11306-015-0927-z (PMC4723623; doi:10.1007/s11306-015-0927-z)
Supplement: Supplementary file 2 — Supplementary material 2 (XLSX 1201 kb) [file 11306_2015_927_MOESM2_ESM.xlsx]

## Sheet: Sheet1
Supplementary Table 1: List of all identified metabolites in grapeberry samples.
The table includes the metabolite name, analyte name according to the GMD
database (Hummel et al. 2007), metabolite class, KEGG identifier, MapMan identifier
(Usadel et al. 2009), retention index (observed RI mean across all samples), quantification mass and similarity score.
metabolite name	analyte name	metabolite class	KEGG identifier	MapmanID	retention index	quantification mass	similarity score
2-oxoglutarate	Glutaric acid, 2-oxo- (1MEOX) (2TMS) MP	NA	NA	2-oxoglutarate	524979	304	821
2-oxogulonate	Gulonic acid, 2-oxo-, DL- (1MEOX) (5TMS) MP	Acid (Misc)	C03342	2-oxogulonate	609796	201	900
4-coumarate	Cinnamic acid, 4-hydroxy-, trans- (2TMS)	Acid (Misc)	C00811	4-coumarate	685603	249	892
alanine	Alanine (2TMS)	Acid (Amino)	C01401	alanine	208740	116	953
allo-inositol	Inositol, allo- (6TMS)	Misc	NA	NA	550181	305	675
arabinose	Arabinose (1MEOX) (4TMS) MP	Sugar	C00216	arabinose	499357	307	934
asparagine	Asparagine (3TMS)	Acid (Amino)	C00152	asparagine	550291	116	958
aspartate	Aspartic acid (3TMS)	Acid (Amino)	C00049	aspartate	458696	232	893
benzoate	Benzoic acid, D5- (2TMS)	Acid (Misc)	C00180	benzoate	348080	105	962
benzoic acid, 3,4-dihydroxy	Benzoic acid, 3-amino-2,3-dihydro- (2TMS)	NA	NA	NA	515517	166	562
beta-alanine	Alanine, beta- (3TMS)	Acid (Amino)	C00099	beta-alanine	394137	174	930
beta-D-Fructofuranosyl	beta-D-Fructofuranosyl-(2,1)-beta-D-Fructofuranose (1MEOX) (8TMS) MP	NA	NA	NA	855123	217	920
butanoic acid, 2-hydroxy-	Butanoic acid, 2-hydroxy- (2TMS)	Acid (Misc)	C11266	NA	226208	131	727
caffeate	Caffeic acid, trans- (3TMS)	Acid (Misc)	C01481	caffeate	744691	219	955
catechin	Catechin (5TMS)	Flavonoid	C06562	NA	982485	368	950
cellobiose	Cellobiose, D- (1MEOX) (8TMS) MP	Sugar	C06421	NA	862201	204	910
citramalate	Malic acid, 2-methyl- (3TMS)	Acid (Misc)	C02612	citramalate	425313	230	966
citrate	Citric acid (4TMS)	NA	NA	citrate	594942	273	951
cystine	Cystine (4TMS)	Acid (Amino)	C01420	NA	790568	146	745
dehydroascorbate	Dehydroascorbic acid dimer (2MEOX) MP	Acid (Misc)	C00425	dehydroascorbate	625517	173	932
epigallocatechin	Epigallocatechin	Flavonoid	C12136	NA	987943	267	906
erythritol	Erythritol (4TMS)	Misc	C00503	erythritol	409248	217	954
ferulate	Ferulic acid, trans- (2TMS)	Acid (Misc)	NA	ferulate	754404	249	914
fructose	Fructose (1MEOX) (5TMS) MP	Sugar	C01496	fructose	580248	217	972
fucose	Fucose (1MEOX) (4TMS) MP	Sugar	C00382	fucose	523675	117	981
gaba	Butanoic acid, 4-amino- (3TMS)	Acid (Amino)	C00334	gaba	226208	174	636
galactinol	Galactinol (9TMS)	Misc	C01235	galactinol	940079	191	969
galactonate	Galactonic acid (6TMS)	Acid (Misc)	C00880	galactonate	627046	292	643
galactono-1,4-lactone	Galactonic acid-1,4-lactone (4TMS)	Acid (Misc)	C01115	NA	618563	217	957
galactose, 2-deoxy-	Galactose, 2-deoxy- (1MEOX) (4TMS) MP	Sugar	C02781	NA	563990	105	567
galactose, 3,6-anhydro-	Galactose, 3,6-anhydro- (1MEOX) (3TMS)	NA	NA	NA	540408	129	576
glucaric acid-1,4-lactone	Glucaric acid-1,4-lactone (4TMS)	Acid (Misc)	NA	NA	660578	217	865
gluconate-6-p	Gluconic acid-6-phosphate (7TMS)	Sugar	C00345	gluconate-6-p	802318	299	921
glucopyranoside, 1-O-methyl	Glucopyranoside, 1-O-methyl-, alpha- (4TMS)	Sugar	NA	NA	613185	133	740
glucosamine, N-acetyl-	Glucosamine, N-acetyl- (1MEOX) (5TMS) MP	NA	NA	NA	670871	129	724
glucose	Glucose (1MEOX) (5TMS) MP	Sugar	C00293	glucose	591352	160	934
glucose-6-p	Glucose-6-phosphate (1MEOX) (6TMS) BP	Sugar	C00092	glucose-6-p	779961	299	960
glucosone, 3-deoxy-	Glucosone, 3-deoxy-; 3-Deoxyglucosone	NA	NA	NA	558706	143	615
glucuronic acid-3,6-lactone	Glucuronic acid-3,6-lactone (1MEOX) (3TMS) BP	Acid (Misc)	C02670	NA	674133	189	591
glutamate	Glutamic acid (3TMS)	Acid (Amino)	C00025	glutamate	508017	246	589
glutamic acid, N-acetyl-	Glutamic acid, N-acetyl- (3TMS)	Acid (Misc)	NA	NA	580708	274	704
glutamine	Glutamine [-H2O] (3TMS) MP	Acid (Amino)	C00064	glutamine	492871	227	947
glycerate	Glyceric acid (3TMS)	Acid (Misc)	C00258	glycerate	344852	292	917
glycerol	Glycerol (3TMS)	NA	NA	glycerol	293575	205	764
glycine	Glycine (3TMS)	Acid (Amino)	C00037	glycine	325110	174	946
glycolate	Glycolic acid (2TMS)	NA	NA	glycolate	207207	161	856
glycyl-phenylalanine	Glycyl-phenylalanine (4TMS)	NA	NA	NA	773449	174	617
guanosine, 2'-deoxy-	Guanosine, 2'-deoxy- (4TMS)	NA	NA	NA	979426	103	737
hexadecenoic acid, 9-(Z)-	Hexadecenoic acid, 9-(Z)- (1TMS)	Acid (Fatty acid)	C08362	NA	696390	117	820
histidine	Histidine (3TMS)	Acid (Amino)	C00768	histidine	678150	154	759
Inositol	Inositol, myo- (6TMS)	Misc	C00137	Inositol	655376	265	959
inositol-1-p	myo-Inositol-1-phosphate (7TMS)	Misc	C01177	inositol-1-p	789968	299	733
isoleucine	Isoleucine (2TMS)	Acid (Amino)	C06418	isoleucine	319060	158	975
kestose	Kestose, 1- (11TMS)	Sugar	C03661	NA	1033818	169	911
lactate	Lactic acid, DL- (2TMS)	Acid (Misc)	C00256	lactate	191910	117	971
leucine	Leucine (2TMS)	Acid (Amino)	C00123	leucine	306195	158	978
levoglucosan	Glucose, 1,6-anhydro, beta- (3TMS)	Sugar	NA	levoglucosan	556858	204	910
malate	Malic acid (3TMS)	Acid (Misc)	C00149	malate	443076	245	962
maleate	Maleic acid (2TMS)	Acid (Misc)	C01384	maleate	373215	245	953
maltose	Maltose (1MEOX) (8TMS) BP	Sugar	NA	maltose	880474	160	810
mannosamine, N-acetyl-	Mannosamine, N-acetyl- (1MEOX) (5TMS) BP	NA	NA	NA	681357	129	780
methionine	Methionine (2TMS)	Acid (Amino)	C00073	methionine	474759	176	935
nicotinamide	Nicotinamide (1TMS)	NA	NA	nicotinamide	515928	179	526
nicotinate	Nicotinic acid (1TMS)	Acid (Misc)	NA	nicotinate	386138	180	963
octacosanoic acid	Octacosanoic acid (1TMS)	Acid (Fatty acid)	NA	NA	1071606	117	950
octadecanoic acid	Octadecanoic acid (1TMS)	Acid (Fatty acid)	C01530	NA	770857	341	960
ornithine	Ornithine (3TMS)	Acid (Amino)	C00077	ornithine	490861	348	976
pentanedioic acid, 2-methyl-	Pentanedioic acid, 2-methyl- (2TMS)	NA	NA	NA	415391	129	574
phenylalanine	Phenylalanine (2TMS)	Acid (Amino)	C02057	phenylalanine	531848	192	922
phosphate	Phosphoric acid (3TMS)	Acid (Misc)	C00009	phosphate	333335	299	976
proline	Proline (2TMS)	Acid (Amino)	NA	proline	338693	142	997
pyroglutamate	Pyroglutamic acid (2TMS)	Misc	C01879	pyroglutamate	506361	156	978
quercetin	Quercetin (5TMS)	Flavonoid	C00389	NA	1066754	193	920
raffinose	Raffinose (11TMS)	Sugar	C00492	raffinose	1033792	204	929
rhamnose	Rhamnose (1MEOX) (4TMS) MP	Sugar	C00507	rhamnose	516712	277	798
ribonic acid-1,4-lactone	Ribonic acid-1,4-lactone (3TMS)	NA	NA	NA	550231	259	848
ribose	Ribose (1MEOX) (4TMS) BP	Sugar	C08353	ribose	499947	307	957
ribose, 2-deoxy	Ribose, 2-deoxy- (1MEOX) (3TMS) BP	Sugar	C01801	NA	470331	174	561
sedoheptulose, 2,7-anhydro-, beta-	Sedoheptulose, 2,7-anhydro-, beta- (4TMS)	Sugar	C02076	NA	646864	204	800
serine	Serine (3TMS)	Acid (Amino)	C00740	serine	357573	204	966
spermidine	Spermidine (5TMS)	Misc	C00315	spermidine	723685	156	770
spermine	Spermine [+CO2] (6TMS)	Misc	C00750	spermine	959628	174	768
sphingosine, O-1-beta-galactosyl-	Sphingosine, O-1-beta-galactosyl- (6TMS)	NA	NA	NA	1098171	361	830
squalene	Squalene, all-trans-	Misc	C00751	squalene	979428	121	577
succinate	Succinic acid (2TMS)	Acid (Misc)	C00042	succinate	365308	247	971
sucrose	Sucrose (8TMS)	Sugar	C00089	sucrose	841377	361	966
tartrate	Tartaric acid (4TMS)	Acid (Misc)	C00898	NA	511834	292	957
threitol, dithio-	Threitol, dithio- (4TMS)	NA	NA	NA	609807	221	559
threonate	Threonic acid (4TMS)	Acid (Misc)	C01620	NA	459083	220	933
trehalose	Trehalose, alpha,alpha'-, D- (8TMS)	Sugar	C01083	trehalose	876285	169	923
triacontanoic acid	Triacontanoic acid (1TMS)	Acid (Fatty acid)	NA	NA	1121381	145	940
tryptophan	Tryptophan, D5- (3TMS)	Acid (Amino)	C00806	tryptophan	790433	291	978
unknown 001	Unknown 001	NA	NA	NA	209722	100	NA
unknown 002	Unknown 002	NA	NA	NA	657311	160	NA
unknown 003	Unknown 003	NA	NA	NA	659841	265	NA
unknown 004	Unknown 004	NA	NA	NA	298056	115	NA
unknown 005	Unknown 005	NA	NA	NA	413701	100	NA
unknown 006	Unknown 006	NA	NA	NA	479594	188	NA
unknown 007	Unknown 007	NA	NA	NA	479214	218	NA
unknown 008	Unknown 008	NA	NA	NA	534277	135	NA
unknown 009	Unknown 009	NA	NA	NA	568014	219	NA
unknown 010	Unknown 010	NA	NA	NA	607618	201	NA
unknown 011	Unknown 011	NA	NA	NA	616896	117	NA
unknown 012	Unknown 012	NA	NA	NA	673953	205	NA
unknown 013	Unknown 013	NA	NA	NA	676942	205	NA
unknown 014	unknown 014	NA	NA	NA	582570	217	NA
unknown 015	unknown 015	NA	NA	NA	820634	204	NA
unknown 016	unknown 016	NA	NA	NA	888346	103	NA
unknown 017	unknown 017	NA	NA	NA	992658	103	NA
unknown 018	unknown 018	NA	NA	NA	916236	135	NA
unknown 019	unknown 019	NA	NA	NA	1037661	169	NA
unknown 020	unknown 020	NA	NA	NA	646877	215	NA
uracil	Uracil (2TMS)	Misc	C00106	uracil	391927	241	927
urea	Urea (2TMS)	Misc	C00086	urea	340475	189	938
valine	Valine (2TMS)	Acid (Amino)	C06417	valine	273164	144	968
