# Supplementary material for: GC–MS metabolic profiling of Cabernet Sauvignon and Merlot cultivars during grapevine berry development and network analysis reveals a stage- and cultivar-dependent connectivity of primary metabolites
Source: Metabolomics. 2016 Jan 23;12:39. doi: 10.1007/s11306-015-0927-z (PMC4723623; doi:10.1007/s11306-015-0927-z)
Supplement: Supplementary file 3 — Supplementary material 3 (XLSX 13 kb) [file 11306_2015_927_MOESM3_ESM.xlsx]

## Sheet: Sheet1
Stage:	Fruit Setting (vs. flowers)
Metabolite.Name	metabolite.class	KEGG.identifier	CS	ME
malate	Acid	C00149	1.08158	1.53876
spermine	Miscellaneous	C00750	-1.03164	-1.57633		Supplementary Table 2. Up- and downregulated metabolites during grapevine berry development.
quercetin	Flavonoid	C00389	-1.17365	-1.36548		List of common up- (blue cells) and down-regulated (red cells) metabolites in Cabernet Sauvignon (CS)
trehalose	Sugar	C01083	-1.35017	-1.10513		and Merlot (ME). Values represent relative intensities relative to the previous developmental stage
unknown 17	Unknown	NA	-1.41232	-1.58748		(flowering).
serine	Amino acid	C00740	-1.87142	-1.4784
beta-alanine	Amino acid	C00099	-1.90642	-1.75053
galactinol	Miscellaneous	C01235	-1.9388	-1.0723
ferulate	Acid	NA	-2.14581	-1.86975
valine	Amino acid	C06417	-2.22783	-1.82291
proline	Amino acid	NA	-2.59242	-1.7774
ribonic acid-1,4-lactone	Unclassified	NA	-3.16115	-1.58196
asparagine	Amino acid	C00152	-4.80176	-2.35342
unknown 15	Unknown	NA	-5.78696	-5.28049
Stage:	Pre Veraison (vs. fruit setting)		CM	ME
Inositol	Miscellaneous	C00137	-1.39268	-1.76079
Stage:	Veraison (vs. pre veraison)		CM	ME
glucose	Sugar	C00293	1.95683	1.32788
spermidine	Miscellaneous	C00315	-1.81425	-1.34878
glutamate	Amino acid	C00025	-2.60449	-1.57196
Stage:	Post Veraison (vs. veraison)		CM	ME
fructose	Sugar	C01496	5.36688	3.5153
sphingosine, O-1-beta-galactosyl-	Unclassified	NA	4.45073	2.92907
glucopyranoside, 1-O-methyl	Sugar	NA	3.39728	2.66127
glucose	Sugar	C00293	3.29958	2.13288
beta-D-Fructofuranosyl	Unclassified	NA	2.69881	2.34644
mannosamine, N-acetyl-	Unclassified	NA	1.79652	1.35068
succinate	Acid	C00042	-2.58655	-2.49283
threonate	Acid	C01620	-3.12675	-4.36595
glycerate	Acid	C00258	-3.15103	-1.90636
Stage:	Ripening (vs post-veraison)		CM	ME
galactose, 2-deoxy-	Sugar	C02781	2.96726	3.92579
proline	Amino acid	NA	2.22604	3.83549
beta-alanine	Amino acid	C00099	1.27587	3.11038
