# Supplementary material for: GC–MS metabolic profiling of Cabernet Sauvignon and Merlot cultivars during grapevine berry development and network analysis reveals a stage- and cultivar-dependent connectivity of primary metabolites
Source: Metabolomics. 2016 Jan 23;12:39. doi: 10.1007/s11306-015-0927-z (PMC4723623; doi:10.1007/s11306-015-0927-z)
Supplement: Supplementary file 4 — Supplementary material 4 (XLSX 18 kb) [file 11306_2015_927_MOESM4_ESM.xlsx]

## Sheet: Sheet1
Developmental Stage		FLW		FS		PRV		VR		PSV		RP
	Count	Comp 1	Comp 2	Comp 1	Comp 2	Comp 1	Comp 2	Comp 1	Comp 2	Comp 1	Comp 2	Comp 1	Comp 2
alanine	3			-0.129	0.112							0.169
allo-inositol	8	-0.163		-0.239		0.12		-0.211	0.191	-0.218	0.276		0.189		Supplementary Table 3. Loadings of the Partial Least Squares (PLS) regression analysis
arabinose	1									0.105					of grapevine developmental stages.
asparagine	8	-0.397	0.214	-0.143	0.134	0.285	-0.606		0.42		0.153
aspartate	2			-0.118						0.138					Loadings of the Partial Least Squares (PLS) regression analysis of each independent
benzoate	1			-0.143											developmental stage (flowering (FLW), fruit setting (FS), pre-veraison (PRV), veraison
benzoic acid, 3,4-dihydroxy	1											0.101			(VR), post-veraison (PSV) and ripening (RP)). With each column, the loadings for the
beta-alanine	5	-0.168		-0.149				-0.13			0.206	0.24			two components are displayed. Only those values above 0.01 or below -0.01 are shown.
beta-D-Fructofuranosyl	7	-0.101	0.193	-0.163			-0.144	-0.295	0.13	-0.219					Blue or red cells represent the corresponding colors shown in Supplementary Table 3,
butanoic acid, 2-hydroxy-	0														i.e., those metabolites which their concentration significantly increase (CS > ME)
caffeate	4			-0.209			-0.148	-0.156					-0.107		or decrease (ME > CS).
catechin	3						0.152					-0.117	-0.19
cellobiose	7	-0.111	0.133	-0.147	0.139			-0.227		-0.108	0.125
citramalate	3	-0.125		-0.169								0.141
citrate	3			-0.27		-0.195				0.11
cystine	5	-0.226		-0.251	0.119		-0.124						-0.109
dehydroascorbate	0
epigallocatechin	4	-0.167		-0.211				-0.123					-0.119
erythritol	1			-0.158
ferulate	4	-0.139	0.115	-0.116			-0.126
fructose	5		0.162			0.124		-0.222	0.121	-0.151
fucose	6		0.103	-0.183				-0.133		0.206		0.169	-0.163
gaba	2										0.101	0.254
galactinol	4			-0.134		-0.181		-0.258		-0.135
galactonate	1											0.164
galactono-1,4-lactone	3			-0.163	0.124			-0.129
galactose, 2-deoxy-	5			-0.297		-0.216		-0.184		-0.153	0.259
galactose, 3,6-anhydro-	6	-0.101		-0.243		-0.319			-0.128			-0.347	0.152
glucaric acid-1,4-lactone	6			-0.188		0.134	-0.103	-0.145	0.185				-0.116
gluconate-6-p	3				0.116						0.206	0.13
glucopyranoside, 1-O-methyl	4			-0.196				-0.211	0.152	-0.118
glucosamine, N-acetyl-	4			-0.282	0.103			-0.167	0.106
glucose	0
glucose-6-p	3		0.144	-0.102	0.146
glucosone, 3-deoxy-	5			-0.204	0.112			-0.209			0.22	0.161
glucuronic acid-3,6-lactone	5		0.106	-0.238	0.105			-0.182	0.114
glutamate	3	-0.15		-0.102	0.131
glutamic acid, N-acetyl-	0
glutamine	6	-0.158			0.196		-0.201			0.259		0.165	-0.175
glycerate	5		0.113	-0.154	0.114					0.195		0.151
glycerol	1			-0.135
glycine	4	-0.113	0.143		0.106							0.13
glycolate	5		0.135		0.171	0.245		0.12	0.132
glycyl-phenylalanine	3		0.145		0.141				0.102
guanosine, 2'-deoxy-	7	-0.113	0.189	-0.101	0.194	0.28	0.133			-0.158
hexadecenoic acid, 9-(Z)-	2			-0.117				-0.11
histidine	8	-0.157	0.141	-0.173	0.201		-0.217		0.206			0.153	-0.145
Inositol	1						-0.117
inositol-1-p	2			-0.118				-0.104
isoleucine	5	-0.196	0.136	-0.135	0.147	0.108
kestose	2				0.12	-0.169
lactate	0
leucine	4	-0.163		-0.172	0.138							0.13
levoglucosan	5		0.126	-0.16				-0.182	0.11		0.354
malate	2									0.101		0.167
maleate	5			-0.146	0.109					0.117		0.143	-0.177
maltose	6	-0.121	0.173		0.117			-0.203	0.164	-0.139
mannosamine, N-acetyl-	3			-0.262	0.105			-0.163
methionine	8	-0.111	0.184	-0.109	0.167	0.112			0.13	0.126		0.119
nicotinamide	4									0.142	-0.165	0.172	-0.257
nicotinate	1			-0.154
octacosanoic acid	2		0.131					-0.133
octadecanoic acid	0
ornithine	5				0.315		-0.253		0.257	0.252		0.244
pentanedioic acid, 2-methyl-	3		0.169	-0.106								0.144
phenylalanine	7	-0.141		-0.166					0.116	0.314	-0.167	0.399	-0.411
phosphate	3			-0.12					0.106	0.123
proline	3	-0.246		-0.165							0.225
pyroglutamate	5			-0.12	0.123					0.139		0.212	-0.113
quercetin	2	-0.142	0.207
raffinose	0
rhamnose	4									0.246	-0.169	0.215	-0.384
ribonic acid-1,4-lactone	10	-0.329	0.177	-0.237		0.244	-0.382	-0.205	0.341	-0.206	0.197		0.184
ribose	2			-0.131						0.111
ribose, 2-deoxy	3			-0.148						0.11			-0.154
sedoheptulose, 2,7-anhydro-, beta-	4			-0.181	0.112			-0.133	0.104
serine	5	-0.1	0.11	-0.124						0.117		0.171
spermidine	4			-0.106	0.14				0.102			0.136
spermine	4	-0.162		-0.225		-0.121	-0.146
sphingosine, O-1-beta-galactosyl-	10	-0.1	0.138		0.112	0.131	-0.132	-0.223	0.127	-0.28	0.191		0.173
squalene	5		0.125		0.159	0.276				-0.102		-0.108
succinate	3			-0.147						0.101			-0.106
sucrose	3						0.139	-0.157			0.126
tartrate	0
threitol, dithio-	2			-0.137				-0.158
threonate	2										-0.167		-0.188
trehalose	4			-0.139	0.101			-0.198	0.108
triacontanoic acid	4	-0.108	0.147		0.116			-0.122
tryptophan	6	-0.311		-0.228		-0.104	-0.114	-0.108					-0.157
unknown 1	0
unknown 2	2		0.117					-0.183
unknown 3	0
unknown 4	2								-0.103			0.3
unknown 5	1			-0.138
unknown 6	9	-0.408		-0.162	0.147	0.209	-0.413		0.297	0.233		0.149	-0.132
unknown 7	5	-0.161		-0.154					0.154	0.155		0.205
unknown 8	6			-0.251				-0.126		0.156	-0.118	0.192	-0.224
unknown 9	7	-0.122		-0.18				-0.157		-0.27	0.245	0.125	0.131
unknown 10	4			-0.176			0.1			0.108		0.158
unknown 11	4			-0.234				-0.181	0.137	-0.104
unknown 12	5		0.112	-0.214	0.118			-0.202	0.1
unknown 13	4		0.124	-0.23	0.107			-0.167
unknown 14	3									-0.21	0.291		0.364
unknown 15	5	-0.333	0.379	-0.127		-0.115		-0.182
unknown 16	6	-0.437		-0.189			-0.109	-0.209	0.112		0.106
unknown 17	3	-0.134	0.109	-0.173
unknown 18	5	-0.101		-0.214		-0.156	-0.101						-0.122
unknown 19	5	-0.157	0.151	-0.136				-0.125				-0.108
unknown 20	5			-0.198	0.11			-0.127	0.114			0.142
uracil	2			-0.156									-0.116
urea	3					0.102		0.117	0.145
valine	5	-0.199		-0.161	0.116		-0.113					0.153
2-oxoglutarate	4			-0.162						0.249	-0.155		-0.292
2-oxogulonate	3			-0.159			0.12					0.126
4-coumarate	4			-0.234			-0.157	-0.129					-0.12
