# Supplementary material for: GC–MS metabolic profiling of Cabernet Sauvignon and Merlot cultivars during grapevine berry development and network analysis reveals a stage- and cultivar-dependent connectivity of primary metabolites
Source: Metabolomics. 2016 Jan 23;12:39. doi: 10.1007/s11306-015-0927-z (PMC4723623; doi:10.1007/s11306-015-0927-z)
Supplement: Supplementary file 5 — Supplementary material 5 (XLSX 12 kb) [file 11306_2015_927_MOESM5_ESM.xlsx]

## Sheet: CS-ME
Metabolite.Name	metabolite.class	KEGG.identifier	FLW	FS	PRV	VR	PSV	RP
gaba	Acid (Amino)	C00334	0	0	0	0	-1.27871	-1.41445		Suplementary Table 4. Significant metabolite changes across berry developmental stages.
galactonate	Acid (Misc)	C00880	0	0	0	0	-1.03921	-1.28681
Inositol	Misc	C00137	0	0	0	1.06983	0	0		Metabolites List of metabolites that displayed significant changes between Cabernet
sucrose	Sugar	C00089	0	0	0	1.74165	0	0		Sauvignon (CS) and Merlot (ME) per develomental stage. Positive (blue) and negative
glycolate	NA	NA	0	-2.06806	-2.2672	-1.01854	0	0		(red) values indicate a higher metabolite intensity in CS and ME, respectively. All
phosphate	Acid (Misc)	C00009	0	0	0	0	-1.5339	0		values are relative intensities in log-2 scale. Only significant values (2 fold
proline	Acid (Amino)	NA	1.60936	0	0	0	0	0		change, p < 0.05, t-test) are shown, while zero intensities represent non-significant
urea	Misc	C00086	0	0	0	-2.59434	0	0		changes.
glycerate	Acid (Misc)	C00258	0	0	0	0	-1.59845	-1.48048
serine	Acid (Amino)	C00740	0	0	0	0	-1.29254	0
pentanedioic acid, 2-methyl-	NA	NA	0	0	0	0	-1.86744	0
methionine	Acid (Amino)	C00073	0	0	0	0	-1.45418	0
ornithine	Acid (Amino)	C00077	0	0	0	0	-2.60635	0
glutamine	Acid (Misc)	C00064	0	0	0	0	-3.21991	0
arabinose	Sugar	C00216	0	0	0	0	-1.5943	0
galactose, 3,6-anhydro-	NA	NA	0	0	2.34708	1.65421	0	0
galactose, 2-deoxy-	Sugar	C02781	0	0	2.35956	2.06136	0	0
citrate	NA	NA	0	1.36584	1.98048	0	0	0
2-oxogulonate	Acid (Misc)	NA	0	0	0	1.48736	0	0
cystine	Acid (Amino)	C01420	2.07177	0	0	0	0	0
tryptophan	Acid (Amino)	C00806	2.49264	0	0	0	0	0
beta-D-Fructofuranosyl	NA	NA	0	0	0	0	1.20752	0
unknown 016	NA	NA	4.13776	0	0	0	0	0
unknown 018	NA	NA	0	1.0726	1.22656	0	0	0
galactinol	Misc	C01235	0	0	1.0636	1.61609	1.64302	0
spermine	Misc	C00750	1.19862	0	0	0	0	0
squalene	Misc	C00751	0	0	-2.5296	0	0	0
guanosine, 2'-deoxy-	NA	NA	0	0	-2.46731	0	0	0
epigallocatechin	Flavonoid	C12136	1.43292	0	0	0	0	1.20071
kestose	Sugar	C03661	0	0	1.13576	1.29085	0	0
unknown 019	NA	NA	0	0	0	0	0	1.26997
									Total
Up-regulated			6	2	6	7	2	2	25
Down-regulated			0	1	3	2	10	3	19
Total			6	3	9	9	12	5
