# Supplementary material for: GC–MS metabolic profiling of Cabernet Sauvignon and Merlot cultivars during grapevine berry development and network analysis reveals a stage- and cultivar-dependent connectivity of primary metabolites
Source: Metabolomics. 2016 Jan 23;12:39. doi: 10.1007/s11306-015-0927-z (PMC4723623; doi:10.1007/s11306-015-0927-z)
Supplement: Supplementary file 6 — Supplementary material 6 (XLSX 19 kb) [file 11306_2015_927_MOESM6_ESM.xlsx]

## Sheet: Supplementary Table 5
Stage:	Fruit Setting
Metabolite.Name	metabolite.class	KEGG.identifier	CS	ME
malate	Acid	C00149	1.08158	1.53876		Supplementary Table 5. Common up- or down-regulated metabolites.
spermine	Miscellaneous	C00750	-1.03164	-1.57633
quercetin	Flavonoid	C00389	-1.17365	-1.36548		List of common up- (blue cells) and down-regulated (red cells) metabolites
trehalose	Sugar	C01083	-1.35017	-1.10513		in Cabernet Sauvignon (CS) and Merlot (ME). Values represent relative
unknown 17	Unknown	NA	-1.41232	-1.58748		intensities relative to the first developmental stage (flowering).
serine	Amino acid	C00740	-1.87142	-1.4784
beta-alanine	Amino acid	C00099	-1.90642	-1.75053
galactinol	Miscellaneous	C01235	-1.9388	-1.0723
ferulate	Acid	NA	-2.14581	-1.86975
valine	Amino acid	C06417	-2.22783	-1.82291
proline	Amino acid	NA	-2.59242	-1.7774
ribonic acid-1,4-lactone	Unclassified	NA	-3.16115	-1.58196
asparagine	Amino acid	C00152	-4.80176	-2.35342
unknown 15	Unknown	NA	-5.78696	-5.28049
Stage:	Pre Veraison		CM	ME
ornithine	Amino acid	C00077	3.00612	3.68158
malate	Acid	C00149	1.98297	1.6185
pyroglutamate	Miscellaneous	C01879	-1.04447	-1.46385
unknown 18	Unknown	NA	-1.06251	-1.70399
quercetin	Flavonoid	C00389	-1.09175	-1.36818
caffeate	Acid	C01481	-1.35526	-1.53477
Inositol	Miscellaneous	C00137	-1.39268	-1.76079
inositol-1-p	Miscellaneous	C01177	-1.45704	-2.26359
4-coumarate	Acid	C00811	-1.53604	-1.43818
citramalate	Acid	C02612	-1.53701	-1.71581
trehalose	Sugar	C01083	-1.60719	-1.46813
galactose, 3,6-anhydro-	Unclassified	NA	-1.82236	-2.56256
ferulate	Acid	NA	-2.26992	-2.43318
beta-alanine	Amino acid	C00099	-2.38161	-1.96411
serine	Amino acid	C00740	-2.44888	-2.427
spermine	Miscellaneous	C00750	-2.51587	-1.98831
unknown 16	Unknown	NA	-4.32804	-1.15411
unknown 15	Unknown	NA	-6.06983	-6.23329
Stage:	Veraison		CM	ME
squalene	Miscellaneous	C00751	2.87389	2.25942
malate	Acid	C00149	2.25965	1.73251
glucose	Sugar	C00293	1.95683	1.32788
dehydroascorbate	Acid	C00425	-1.03101	-1.25433
unknown 8	Unknown	NA	-1.27723	-2.04594
quercetin	Flavonoid	C00389	-1.30423	-1.74744
unknown 17	Unknown	NA	-1.36281	-1.46744
glycine	Amino acid	C00037	-1.41541	-1.21626
galactose, 2-deoxy-	Sugar	C02781	-1.47958	-3.26491
pyroglutamate	Miscellaneous	C01879	-1.67113	-2.076
spermidine	Miscellaneous	C00315	-1.81425	-1.34878
glycerol	Unclassified	NA	-1.83969	-1.63803
inositol-1-p	Miscellaneous	C01177	-1.84152	-2.6068
beta-alanine	Amino acid	C00099	-1.87104	-2.10496
citramalate	Acid	C02612	-2.00701	-2.19879
Inositol	Miscellaneous	C00137	-2.0182	-2.55356
caffeate	Acid	C01481	-2.16795	-1.59386
unknown 18	Unknown	NA	-2.25377	-2.47546
4-coumarate	Acid	C00811	-2.32803	-1.49801
ferulate	Acid	NA	-2.45978	-1.95691
valine	Amino acid	C06417	-2.55781	-2.17899
glutamate	Amino acid	C00025	-2.60449	-1.57196
galactose, 3,6-anhydro-	Unclassified	NA	-2.71162	-2.75895
glutamine	Amino acid	NA	-2.89343	-1.76895
spermine	Miscellaneous	C00750	-3.31169	-3.13791
serine	Amino acid	C00740	-3.59704	-2.52538
unknown 15	Unknown	NA	-6.45255	-6.79063
Stage:	Post Veraison		CM	ME
fructose	Sugar	C01496	5.36688	3.5153
sphingosine, O-1-beta-galactosyl-	Unclassified	NA	4.45073	2.92907
glucopyranoside, 1-O-methyl	Sugar	NA	3.39728	2.66127
glucose	Sugar	C00293	3.29958	2.13288
unknown 11	Unknown	NA	2.85733	2.06479
beta-D-Fructofuranosyl	Unclassified	NA	2.69881	2.34644
unknown 12	Unknown	NA	1.89903	1.31639
unknown 20	Unknown	NA	1.55944	1.67704
glucaric acid-1,4-lactone	Acid	NA	1.20791	1.30175
unknown 5	Unknown	NA	-1.13173	-1.28029
glucose-6-p	Sugar	C00092	-1.15472	-1.21469
glycine	Amino acid	C00037	-1.66744	-1.25698
glycerol	Unclassified	NA	-1.79952	-1.35662
quercetin	Flavonoid	C00389	-1.84639	-2.01269
Inositol	Miscellaneous	C00137	-1.88213	-1.81627
2-oxogulonate	Acid	NA	-1.94046	-2.56744
caffeate	Acid	C01481	-2.07954	-1.8441
citramalate	Acid	C02612	-2.08671	-2.3269
ribose	Sugar	C08353	-2.10755	-1.85834
inositol-1-p	Miscellaneous	C01177	-2.21775	-1.98896
unknown 17	Unknown	NA	-2.23172	-1.1041
4-coumarate	Acid	C00811	-2.29906	-2.0449
succinate	Acid	C00042	-2.58655	-2.49283
ribose, 2-deoxy	Sugar	C01801	-2.61767	-2.41785
ferulate	Acid	NA	-2.79055	-2.29445
glutamate	Amino acid	C00025	-2.87875	-2.11476
unknown 18	Unknown	NA	-3.01448	-2.28048
threonate	Acid	C01620	-3.12675	-4.36595
glycerate	Acid	C00258	-3.15103	-1.90636
unknown 8	Unknown	NA	-3.17902	-1.47628
valine	Amino acid	C06417	-3.27616	-1.75795
2-oxoglutarate	Unclassified	NA	-3.5351	-1.15783
pyroglutamate	Miscellaneous	C01879	-3.5795	-1.93562
spermine	Miscellaneous	C00750	-3.88863	-2.43384
serine	Amino acid	C00740	-3.99278	-2.30236
citrate	Unclassified	NA	-4.57318	-4.02977
galactose, 3,6-anhydro-	Unclassified	NA	-4.90532	-2.964
unknown 15	Unknown	NA	-6.56588	-5.37573
Stage:	Ripening		CM	ME
fructose	Sugar	C01496	5.65003	3.72629
cellobiose	Sugar	C06421	4.80235	4.51349
sphingosine, O-1-beta-galactosyl-	Unclassified	NA	4.69927	4.3875
levoglucosan	Sugar	NA	4.40348	4.64715
glucosone, 3-deoxy-	Unclassified	NA	4.11808	4.07002
glucose	Sugar	C00293	3.9629	2.81813
glucopyranoside, 1-O-methyl	Sugar	NA	3.49912	2.97181
allo-inositol	Miscellaneous	NA	3.3248	3.9449
galactose, 2-deoxy-	Sugar	C02781	2.96726	3.92579
unknown 020	Unknown	NA	2.73901	2.93479
beta-D-Fructofuranosyl	Unclassified	NA	2.56986	3.33185
sedoheptulose, 2,7-anhydro-, beta-	Sugar	C02076	2.48785	3.04428
maltose	Sugar	NA	2.39489	1.96793
unknown 011	Unknown	NA	2.34398	2.58852
glucosamine, N-acetyl-	Unclassified	NA	2.31906	1.95669
proline	Amino acid	NA	2.22604	3.83549
mannosamine, N-acetyl-	Unclassified	NA	2.15589	2.57882
galactonate	Acid	C01115	1.81016	1.48079
unknown 012	Unknown	NA	1.7698	2.07668
unknown 013	Unknown	NA	1.74893	2.14286
glucuronic acid-3,6-lactone	Acid	C02670	1.64972	1.69555
glucaric acid-1,4-lactone	Acid	NA	1.18617	1.00944
sucrose	Sugar	C00089	1.06069	1.75555
catechin	Flavonoid	C06562	-1.00657	-2.72497
glycyl-phenylalanine	Unclassified	NA	-1.16117	-1.03087
glycerol	Unclassified	NA	-1.32342	-1.64132
2-oxoglutarate	Unclassified	NA	-1.32569	-3.72717
quercetin	Flavonoid	C00389	-1.38925	-1.87745
inositol-1-p	Miscellaneous	C01177	-1.40731	-1.94641
glucose-6-p	Sugar	C00092	-1.4453	-1.13517
glycine	Amino acid	C00037	-1.45296	-1.36294
Inositol	Miscellaneous	C00137	-1.49863	-1.5093
caffeate	Acid	C01481	-1.51246	-1.86613
4-coumarate	Acid	C00811	-1.81246	-2.27078
unknown 017	Unknown	NA	-1.84274	-2.0091
ribose	Sugar	C08353	-2.08268	-2.87837
ribose, 2-deoxy	Sugar	C01801	-2.12435	-2.35186
galactose, 3,6-anhydro-	Unclassified	NA	-2.18024	-3.88529
maleate	Acid	C01384	-2.37492	-1.69587
unknown 018	Unknown	NA	-2.39439	-2.18362
aspartate	Amino acid	C00049	-2.55768	-1.79039
arabinose	Sugar	C00216	-2.57843	-1.7318
2-oxogulonate	Acid	NA	-2.78213	-1.67649
succinate	Acid	C00042	-2.87089	-3.44986
unknown 007	Unknown	NA	-2.89653	-1.92683
spermidine	Miscellaneous	C00315	-2.95127	-1.89764
fucose	Sugar	C00382	-3.07649	-2.08128
ferulate	Acid	NA	-3.12942	-2.19461
pyroglutamate	Miscellaneous	C01879	-3.42862	-2.01742
serine	Amino acid	C00740	-3.45798	-1.94919
spermine	Miscellaneous	C00750	-3.81385	-2.72496
nicotinamide	Unclassified	NA	-4.05191	-2.36527
glycerate	Acid	C00258	-4.17986	-3.05315
glutamine	Amino acid	NA	-4.33983	-3.21488
citrate	Unclassified	NA	-4.37174	-3.47558
glutamate	Amino acid	C00025	-4.70627	-2.18924
threonate	Acid	C01620	-4.96277	-5.68826
unknown 015	Unknown	NA	-5.47787	-4.88159
unknown 006	Unknown	NA	-7.22406	-2.21663
