# Supplementary material for: GC–MS metabolic profiling of Cabernet Sauvignon and Merlot cultivars during grapevine berry development and network analysis reveals a stage- and cultivar-dependent connectivity of primary metabolites
Source: Metabolomics. 2016 Jan 23;12:39. doi: 10.1007/s11306-015-0927-z (PMC4723623; doi:10.1007/s11306-015-0927-z)
Supplement: Supplementary file 7 — Supplementary material 7 (XLSX 11 kb) [file 11306_2015_927_MOESM7_ESM.xlsx]

## Sheet: Network-Overlap
A		Cabernet Sauvignon Networks
		FLW	FS	PRV	VR	PSV	RP
FLW	CE		37(24.0)***	14(9.1)***	13(8.4)***	4(2.6)	5(3.2)*
	PD		0.165	0.142**	0.155*	0.080***	0.077***
FS	CE	37(5.9)***		30(4.8)***	20(3.2)***	18(2.9)***	21(3.4)***
	PD	0.165		0.186	0.162**	0.110***	0.109***
PRV	CE	14(16.3)***	30(34.9)***		7(8.1)***	4(4.7)*	6(7.0)***
	PD	0.142	0.186		0.060***	0.060***	0.072***
VR	CE	13(19.7)***	20(30.3)***	7(10.6)***		8(12.1)***	6(9.1)***
	PD	0.155	0.162	0.060***		0.035***	0.039**
PSV	CE	4(5.6)	18(25.0)***	4(5.6)*	8(11.1)***		6(8.3)***
	PD	0.080***	0.110***	0.060**	0.035***		0.028***
RP	CE	5(7.5)*	21(31.3)***	6(9.0)***	6(9.0)***	6(9.0)***
	PD	0.077	0.109	0.072	0.039**	0.028***
B		Merlot Networks
		FLW	FS	PRV	VR	PSV	RP
FLW	CE		45(24.6)***	10(5.5)***	21(11.5)***	15(8.2)***	7(3.8)***
	PD		0.204*	0.137***	0.196**	0.175	0.107**
FS	CE	45(9.9)***		16(3.5)***	39(8.6)***	17(3.7)***	8(1.8)*
	PD	0.204		0.174	0.183	0.176	0.142*
PRV	CE	10(16.4)***	16(26.2)***		12(19.7)***	4(6.6)**	2(3.3)
	PD	0.137***	0.174		0.185	0.021***	0.036*
VR	CE	21(7.6)***	39(14.1)***	12(4.3)***		21(7.6)***	3(1.1)
	PD	0.196	0.183	0.185		0.191	0.129
PSV	CE	15(17.4)***	17(19.8)***	4(4.7)**	21(24.4)***		8(9.3)***
	PD	0.175	0.176*	0.021***	0.191		0.097
RP	CE	7(13.5)***	8(15.4)*	2(3.8)	3(5.8)	8(15.4)***
	PD	0.107*	0.142	0.036***	0.129	0.097
	Supplementary Table 6. Comparison of Cabernet Sauvignon correlation networks
	by common edges and average path differences.
	Number of common edges (CE) and average path differences (PD) between each
	developmental stage correlation networks of Cabernet Sauvignon (A) and Merlot
	(B). The numbers in brackets represent the percentage of edge overlap
	relative to the number of edges of the corresponding network in the row.
	Path difference between two networks represents the average change of the
	shortest path between two metabolites. The significance of common edges and
	path differences is indicated with stars (* < 0.1, ** < 0.01, *** <0.001).
