# Supplementary material for: GC–MS metabolic profiling of Cabernet Sauvignon and Merlot cultivars during grapevine berry development and network analysis reveals a stage- and cultivar-dependent connectivity of primary metabolites
Source: Metabolomics. 2016 Jan 23;12:39. doi: 10.1007/s11306-015-0927-z (PMC4723623; doi:10.1007/s11306-015-0927-z)
Supplement: Supplementary file 8 — Supplementary material 8 (XLSX 17 kb) [file 11306_2015_927_MOESM8_ESM.xlsx]

## Sheet: Sheet1
				Basic network properties
A				Cabernet Sauvignon												Merlot
	metabolite name	metabolite class	KEGG identifier	flower - degree	flower - betweenness	fruit setting - degree	fruit setting - betweenness	pre-veraison - degree	pre-veraison - betweenness	veraison - degree	veraison - betweenness	post-veraison - degree	post-veraison - betweenness	ripening - degree	ripening - betweenness	flower - degree	flower - betweenness	fruit setting - degree	fruit setting - betweenness	pre-veraison - degree	pre-veraison - betweenness	veraison - degree	veraison - betweenness	post-veraison - degree	post-veraison - betweenness	ripening - degree	ripening - betweenness
	alanine	Acid (Amino)	C01401	6	1.38174	16	55.7997	1	0	0	0	0	0	4	0	4	6.37686	14	17.5099	3	100	0	0	0	0	1	0
	beta-D-Fructofuranosyl	NA	NA	2	0.222112	0	0	0	0	1	0	2	26.8293	0	0	9	25.4345	1	0	0	0	7	36.6319	10	29.1555	4	24.7191
	cellobiose	Sugar	C06421	12	100	22	80.7865	0	0	0	0	2	0	0	0	5	39.3301	1	0	2	0	13	21.0061	9	15.2638	1	0
	cystine	Acid (Amino)	C01420	11	33.7089	28	41.002	2	1.564	6	65.3558	3	0	2	40	6	0.0476441	10	26.0762	6	15.3242	15	45.0268	1	0	0	0
	erythritol	Misc	C00503	6	17.7005	26	67.3086	2	0	0	0	0	0	4	0	10	34.2899	25	54.0046	0	0	1	0	4	97.2418	0	0
	fucose	Sugar	C00382	1	0	10	12.8894	3	28.6784	0	0	3	12.1951	1	0	7	89.9308	22	51.4042	4	30.6483	21	24.7102	2	1.02901	2	24.7191
	gluconate-6-p	Sugar	C00345	3	1.97071	1	0	0	0	0	0	0	0	4	0	0	0	1	0	0	0	5	35.0011	6	62.2553	3	6.74157
	glucopyranoside, 1-O-methyl-	Sugar	NA	7	2.28899	18	20.6168	9	99.1994	4	23.5955	0	0	0	0	1	0	2	1.85259	1	0	18	15.6889	0	0	0	0
	glucosamine, N-acetyl-	NA	NA	6	24.5934	12	48.1241	5	5.06687	1	0	2	87.8049	0	0	1	0	10	32.499	4	93.1238	20	8.0956	6	29.9206	3	33.7079
	glucose-6-p	Sugar	C00092	10	20.5461	20	13.0893	1	0	1	0	3	26.8293	3	90	7	32.6564	7	9.71065	3	2.35756	11	23.4615	3	1.54352	0	0
	glucosone, 3-deoxy-	NA	NA	1	0	13	22.73	5	36.4717	0	0	1	0	0	0	0	0	9	45.6979	0	0	2	28.7125	9	18.695	2	0
	glucuronic acid-3,6-lactone	Acid (Misc)	C02670	5	7.14664	22	100	8	100	1	0	2	65.8537	0	0	9	63.607	19	58.0898	2	0	17	11.4431	8	8.16165	1	0
	glutamine	NA	NA	1	0	21	35.6561	0	0	4	0.749064	1	0	5	70	1	0	0	0	7	100	1	0	0	0	3	4.49438
	glycerate	Acid (Misc)	C00258	5	0.196111	19	9.37339	0	0	0	0	3	34.1463	3	30	3	9.07078	20	23.3827	2	0	0	0	1	0	4	65.1685
	glycine	Acid (Amino)	C00037	4	40.8686	21	78.9218	0	0	0	0	0	0	4	70	12	8.57855	22	31.3921	0	0	0	0	0	0	0	0
	glycyl-phenylalanine	NA	NA	7	3.90124	11	1.74848	3	10.166	1	0	2	0	1	0	8	39.0521	20	29.6768	1	0	11	23.4615	2	0	0	0
	isoleucine	Acid (Amino)	C06418	7	49.9752	18	21.8586	0	0	3	4.86891	4	46.3415	6	31.6667	11	10.1063	27	46.2569	1	0	0	0	2	0	2	2.24719
	kestose	Sugar	C03661	0	0	16	19.1866	0	0	1	0	1	0	2	60	1	0	13	100	0	0	0	0	2	0	0	0
	leucine	Acid (Amino)	C00123	9	44.8923	17	61.0396	1	0	3	0.374532	1	0	6	31.6667	13	12.0442	22	25.2068	1	0	0	0	3	0.257253	1	0
	trehalose	Sugar	C01083	10	57.2957	23	33.0993	1	0	4	11.236	2	78.0488	5	20	5	15.0586	6	8.84793	1	0	25	31.9386	5	1.54352	0	0
	unknown 013	NA	NA	11	46.6125	26	56.7973	5	18.0469	1	0	1	0	1	0	7	59.7695	18	41.2054	3	2.35756	15	13.9014	8	8.16165	0	0
B
	fructose	Sugar	C01496	2	0.222112	0	0	1	0	1	0	0	0	0	0	0	0	0	0	0	0	7	74.6814	0	0	0	0
	glucose	Sugar	C00293	1	0	0	0	0	0	4	20.2247	1	0	0	0	0	0	0	0	0	0	0	0	0	0	0	0
	sucrose	Sugar	C00089	0	0	0	0	0	0	0	0	1	0	0	0	0	0	0	0	0	0	1	0	0	0	0	0
	Supplementary Table 7. Basic network parameters for the top 20 metabolites.
	Basic network parameters for the primary metabolites analyzed in this study.
	(A) Top 20 metabolites in terms of degree and betweenness coefficient.
	(B) Parameters for grapevine main sugars.
	In both tables, cyan and orange cells indicate that the level of the
	metabolite at the respective cultivar and developmental stage increases
	or decreases significantly (p < 0.05) compared to the first stage.
