# Supplementary material for: GC–MS metabolic profiling of Cabernet Sauvignon and Merlot cultivars during grapevine berry development and network analysis reveals a stage- and cultivar-dependent connectivity of primary metabolites
Source: Metabolomics. 2016 Jan 23;12:39. doi: 10.1007/s11306-015-0927-z (PMC4723623; doi:10.1007/s11306-015-0927-z)
Supplement: Supplementary file 9 — Supplementary material 9 (XLSX 34 kb) [file 11306_2015_927_MOESM9_ESM.xlsx]

## Sheet: Supplementary Table 8
	Supplementary Table 8. Basic network parameters for the primary metabolites analyzed in this study.
	Cell colors indicate whether the level of a metbolite increases (cyan) or decreases (orange) respect to the first stage.
				Basic network properties
				Cabernet Sauvignon												Merlot
id	metabolite name	metabolite class	KEGG identifier	flower - degree	flower - betweenness	fruit setting - degree	fruit setting - betweenness	pre-veraison - degree	pre-veraison - betweenness	veraison - degree	veraison - betweenness	post-veraison - degree	post-veraison - betweenness	ripening - degree	ripening - betweenness	flower - degree	flower - betweenness	fruit setting - degree	fruit setting - betweenness	pre-veraison - degree	pre-veraison - betweenness	veraison - degree	veraison - betweenness	post-veraison - degree	post-veraison - betweenness	ripening - degree	ripening - betweenness
1	2-oxoglutarate	Unclassified	NA	0	0	16	4.81024	0	0	0	0	3	12.1951	0	0	1	0	18	22.5558	2	0	5	11.9459	2	1.02901	4	7.86517
48	2-oxogulonate	Acid	NA	2	0	9	27.5533	4	5.40884	0	0	0	0	0	0	1	0	7	2.47295	1	0	0	0	0	0	2	24.7191
3	4-coumarate	Acid	C00811	0	0	17	55.5979	2	1.04267	0	0	1	0	3	90	2	0	5	21.9936	3	22.3969	5	10.4115	1	0	0	0
4	alanine	Amino acid	C01401	6	1.38174	16	55.7997	1	0	0	0	0	0	4	0	4	6.37686	14	17.5099	3	100	0	0	0	0	1	0
5	allo-inositol	Miscellaneous	NA	0	0	0	0	1	0	4	11.236	0	0	1	0	2	1.86909	0	0	0	0	4	0.209446	9	15.2638	2	0
6	arabinose	Sugar	C00216	0	0	20	21.9992	2	1.564	0	0	0	0	3	30	1	0	0	0	3	10.0196	6	1.67824	0	0	0	0
7	asparagine	Amino acid	C00152	4	5.33069	20	31.4721	0	0	0	0	2	17.0732	0	0	9	1.28646	1	0	1	0	15	22.4632	0	0	0	0
8	aspartate	Amino acid	C00049	0	0	19	29.8296	3	3.64934	0	0	4	0	0	0	2	0.23822	8	8.90195	0	0	3	0.293443	1	0	0	0
9	benzoate	Acid	C00180	0	0	0	0	1	0	0	0	1	0	1	0	0	0	5	0.0630243	0	0	0	0	0	0	1	0
10	benzoic acid, 3,4-dihydroxy	Unclassified	NA	0	0	1	0	1	0	0	0	1	0	1	0	1	0	1	0	1	0	0	0	1	0	2	2.24719
11	beta-alanine	Amino acid	C00099	3	4.14312	10	20.8843	2	0	1	0	0	0	0	0	7	7.12402	12	14.9612	2	0	6	0.798202	0	0	0	0
12	beta-D-Fructofuranosyl	Unclassified	NA	2	0.222112	0	0	0	0	1	0	2	26.8293	0	0	9	25.4345	1	0	0	0	7	36.6319	10	29.1555	4	24.7191
13	butanoic acid, 2-hydroxy-	Acid	C11266	0	0	6	2.99494	0	0	0	0	1	0	5	100	1	0	0	0	0	0	4	1.58977	6	11.6653	2	0
14	caffeate	Acid	C01481	0	0	4	11.8541	2	0.782002	0	0	2	2.43902	2	0	3	0.476441	13	30.0997	1	0	3	2.78008	1	0	0	0
15	catechin	Flavonoid	C06562	0	0	1	0	0	0	1	0	3	0	0	0	0	0	0	0	0	0	0	0	1	0	1	0
16	cellobiose	Sugar	C06421	12	100	22	80.7865	0	0	0	0	2	0	0	0	5	39.3301	1	0	2	0	13	21.0061	9	15.2638	1	0
17	citramalate	Acid	C02612	4	6.7315	28	97.8441	3	62.8208	0	0	0	0	0	0	5	46.018	27	35.093	0	0	0	0	2	0	0	0
18	citrate	Unclassified	NA	0	0	0	0	2	0	2	0	3	41.4634	1	0	0	0	0	0	0	0	1	0	1	0	0	0
19	cystine	Amino acid	C01420	11	33.7089	28	41.002	2	1.564	6	65.3558	3	0	2	40	6	0.0476441	10	26.0762	6	15.3242	15	45.0268	1	0	0	0
20	dehydroascorbate	Acid	C00425	0	0	1	0	2	37.5361	0	0	0	0	1	0	0	0	0	0	0	0	0	0	1	0	1	0
21	epigallocatechin	Flavonoid	C12136	0	0	21	15.2254	1	0	0	0	1	0	1	0	0	0	32	76.7315	2	0	1	0	0	0	1	0
22	erythritol	Miscellaneous	C00503	6	17.7005	26	67.3086	2	0	0	0	0	0	4	0	10	34.2899	25	54.0046	0	0	1	0	4	97.2418	0	0
23	ferulate	Acid	NA	1	0	4	15.3604	1	0	0	0	0	0	3	50	2	0	2	0	1	0	2	0	0	0	0	0
24	fructose	Sugar	C01496	2	0.222112	0	0	1	0	1	0	0	0	0	0	0	0	0	0	0	0	7	74.6814	0	0	0	0
25	fucose	Sugar	C00382	1	0	10	12.8894	3	28.6784	0	0	3	12.1951	1	0	7	89.9308	22	51.4042	4	30.6483	21	24.7102	2	1.02901	2	24.7191
2	gaba	Amino acid	C00334	1	0	0	0	1	0	0	0	1	0	0	0	1	0	0	0	0	0	4	11.7466	1	0	1	0
26	galactinol	Miscellaneous	C01235	6	13.7672	6	0.0915628	0	0	1	0	1	0	1	0	4	9.30189	13	4.72605	0	0	0	0	3	0	0	0
27	galactono-1,4-lactone	Acid	C01115	5	0	21	24.2321	4	6.98588	1	0	1	0	0	0	1	0	20	21.7326	0	0	2	0	0	0	0	0
28	galactonate	Acid	C00880	0	0	2	0.420694	1	0	0	0	0	0	0	0	0	0	0	0	0	0	0	0	0	0	1	0
29	galactose, 2-deoxy-	Sugar	C02781	0	0	12	1.22047	4	0.999224	2	0	0	0	1	0	4	41.2121	6	1.25512	0	0	5	16.7591	1	0	2	15.7303
30	galactose, 3,6-anhydro-	Unclassified	NA	0	0	10	2.59916	1	0	0	0	0	0	0	0	0	0	0	0	1	0	0	0	0	0	0	0
31	glucaric acid-1,4-lactone	Acid	NA	2	0.340572	15	51.306	0	0	3	0	0	0	0	0	0	0	2	0	0	0	19	20.1745	0	0	1	0
32	gluconate-6-p	Sugar	C00345	3	1.97071	1	0	0	0	0	0	0	0	4	0	0	0	1	0	0	0	5	35.0011	6	62.2553	3	6.74157
33	glucopyranoside, 1-O-methyl	Sugar	NA	7	2.28899	18	20.6168	9	99.1994	4	23.5955	0	0	0	0	1	0	2	1.85259	1	0	18	15.6889	0	0	0	0
34	glucosamine, N-acetyl-	Unclassified	NA	6	24.5934	12	48.1241	5	5.06687	1	0	2	87.8049	0	0	1	0	10	32.499	4	93.1238	20	8.0956	6	29.9206	3	33.7079
35	glucose	Sugar	C00293	1	0	0	0	0	0	4	20.2247	1	0	0	0	0	0	0	0	0	0	0	0	0	0	0	0
36	glucose-6-p	Sugar	C00092	10	20.5461	20	13.0893	1	0	1	0	3	26.8293	3	90	7	32.6564	7	9.71065	3	2.35756	11	23.4615	3	1.54352	0	0
37	glucosone, 3-deoxy-	Unclassified	NA	1	0	13	22.73	5	36.4717	0	0	1	0	0	0	0	0	9	45.6979	0	0	2	28.7125	9	18.695	2	0
38	glucuronic acid-3,6-lactone	Acid	C02670	5	7.14664	22	100	8	100	1	0	2	65.8537	0	0	9	63.607	19	58.0898	2	0	17	11.4431	8	8.16165	1	0
39	glutamate	Amino acid	C00025	1	0	11	1.84711	0	0	0	0	1	0	0	0	0	0	1	0	6	43.6149	0	0	0	0	1	0
40	glutamic acid, N-acetyl-	Acid	NA	1	0	2	0	5	20.8534	0	0	0	0	1	0	3	0	2	0	0	0	20	81.9016	1	0	1	0
41	glutamine	Amino acid	C00064	1	0	21	35.6561	0	0	4	0.749064	1	0	5	70	1	0	0	0	7	100	1	0	0	0	3	4.49438
42	glycerate	Acid	C00258	5	0.196111	19	9.37339	0	0	0	0	3	34.1463	3	30	3	9.07078	20	23.3827	2	0	0	0	1	0	4	65.1685
43	glycerol	Unclassified	NA	0	0	4	36.6004	0	0	0	0	1	0	0	0	0	0	0	0	0	0	0	0	0	0	0	0
44	glycine	Amino acid	C00037	4	40.8686	21	78.9218	0	0	0	0	0	0	4	70	12	8.57855	22	31.3921	0	0	0	0	0	0	0	0
45	glycolate	Unclassified	NA	0	0	1	0	0	0	0	0	1	0	1	0	1	0	5	0	0	0	0	0	0	0	0	0
46	glycyl-phenylalanine	Unclassified	NA	7	3.90124	11	1.74848	3	10.166	1	0	2	0	1	0	8	39.0521	20	29.6768	1	0	11	23.4615	2	0	0	0
47	guanosine, 2'-deoxy-	Unclassified	NA	0	0	2	0	0	0	3	3.37079	1	0	1	0	2	0	2	0	1	0	1	0	1	0	1	0
49	hexadecenoic acid, 9-(Z)-	Fatty acid	C08362	0	0	2	0	0	0	0	0	0	0	0	0	6	14.3546	1	0	0	0	10	9.73378	0	0	3	6.74157
50	histidine	Amino acid	C00768	6	3.84959	10	51.0581	0	0	3	0	0	0	1	0	0	0	14	29.4612	0	0	7	21.7463	0	0	1	0
51	Inositol	Miscellaneous	C00137	0	0	1	0	2	28.9341	0	0	0	0	1	0	0	0	0	0	0	0	2	0	1	0	1	0
52	inositol-1-p	Miscellaneous	C01177	0	0	25	49.1638	2	0	0	0	2	0	5	20	1	0	0	0	0	0	19	10.6743	1	0	0	0
53	isoleucine	Amino acid	C06418	7	49.9752	18	21.8586	0	0	3	4.86891	4	46.3415	6	31.6667	11	10.1063	27	46.2569	1	0	0	0	2	0	2	2.24719
54	kestose	Sugar	C03661	0	0	16	19.1866	0	0	1	0	1	0	2	60	1	0	13	100	0	0	0	0	2	0	0	0
55	lactate	Acid	C00256	1	0	0	0	0	0	1	0	0	0	1	0	0	0	0	0	0	0	0	0	0	0	0	0
56	leucine	Amino acid	C00123	9	44.8923	17	61.0396	1	0	3	0.374532	1	0	6	31.6667	13	12.0442	22	25.2068	1	0	0	0	3	0.257253	1	0
57	levoglucosan	Sugar	NA	6	1.70408	4	0.333049	0	0	2	4.49438	1	0	0	0	12	42.9612	17	25.1345	0	0	10	4.44983	7	100	1	0
58	malate	Acid	C00149	0	0	0	0	0	0	1	0	1	0	0	0	0	0	0	0	0	0	0	0	0	0	2	2.24719
59	maleate	Acid	C01384	0	0	8	1.21664	3	0	0	0	0	0	0	0	0	0	13	9.74342	2	0	1	0	0	0	7	100
60	maltose	Sugar	NA	3	10.8835	3	0	1	0	4	10.1124	2	85.3659	1	0	6	36.7931	3	22.5021	2	0	21	16.0859	4	0	2	11.236
61	mannosamine, N-acetyl-	Unclassified	NA	5	0	29	73.7889	3	3.64934	1	0	1	0	1	0	4	0.35733	20	16.8503	2	0	6	11.6583	0	0	1	0
62	methionine	Amino acid	C00073	7	0.628436	5	27.8923	0	0	7	100	0	0	1	0	12	24.4455	19	22.0306	1	0	0	0	0	0	2	0
63	nicotinamide	Unclassified	NA	0	0	1	0	0	0	0	0	0	0	4	60	1	0	10	7.55777	0	0	1	0	1	0	2	2.24719
64	nicotinate	Acid	NA	0	0	4	0.961087	2	0.782002	0	0	2	19.5122	1	0	0	0	3	2.38437	1	0	2	0	0	0	0	0
65	octacosanoic acid	Fatty acid	NA	3	0	1	0	0	0	4	28.4644	1	0	0	0	2	0	3	44.7332	1	0	4	22.5035	0	0	0	0
66	octadecanoic acid	Fatty acid	C01530	0	0	0	0	0	0	0	0	1	0	0	0	6	23.7111	1	0	0	0	9	9.47349	0	0	0	0
67	ornithine	Amino acid	C00077	1	0	0	0	1	0	5	8.42697	0	0	0	0	0	0	3	4.11346	0	0	1	0	0	0	0	0
68	pentanedioic acid, 2-methyl-	Unclassified	NA	0	0	18	7.94879	5	17.2996	3	0	3	4.87805	0	0	6	39.4395	18	74.4992	3	1.76817	1	0	2	13.8917	0	0
69	phenylalanine	Amino acid	C02057	0	0	25	72.4044	0	0	0	0	4	100	1	0	9	100	12	1.29278	5	42.4361	6	1.20843	2	0.514507	1	0
70	phosphate	Acid	C00009	4	1.67428	22	41.5988	0	0	0	0	0	0	1	0	2	14.055	14	13.0035	0	0	1	0	0	0	0	0
71	proline	Amino acid	NA	1	0	16	11.6689	0	0	1	0	0	0	0	0	14	12.8915	3	44.462	1	0	1	0	1	0	0	0
72	pyroglutamate	Miscellaneous	C01879	1	0	13	45.0409	0	0	2	11.985	2	26.8293	0	0	1	0	10	24.106	3	22.3969	4	14.2196	0	0	3	44.9438
73	quercetin	Flavonoid	C00389	0	0	14	29.057	0	0	0	0	0	0	0	0	2	1.48355	1	0	0	0	0	0	1	0	0	0
74	raffinose	Sugar	C00492	0	0	0	0	0	0	0	0	0	0	1	0	0	0	0	0	0	0	0	0	0	0	0	0
75	rhamnose	Sugar	C00507	1	0	0	0	0	0	1	0	1	0	0	0	0	0	1	0	0	0	0	0	1	0	1	0
76	ribonic acid-1,4-lactone	Unclassified	NA	4	5.33069	22	60.6442	0	0	1	0	1	0	2	40	6	0.396266	1	0	2	1.17878	18	12.9054	1	0	3	38.2022
77	ribose	Sugar	C08353	0	0	14	3.71843	0	0	0	0	7	28.6585	1	0	3	15.0286	0	0	4	31.6306	5	1.04651	1	0	0	0
78	ribose, 2-deoxy	Sugar	C01801	1	0	19	8.83525	1	0	0	0	6	3.04878	1	0	3	2.00332	21	21.0776	3	0.589391	6	11.8202	0	0	2	0
80	sedoheptulose, 2,7-anhydro-, beta-	Sugar	C02076	9	31.602	12	22.608	4	12.7131	4	25.8427	0	0	0	0	4	0.0794068	18	36.0607	1	0	7	10.1446	1	0	0	0
81	serine	Amino acid	C00740	0	0	29	67.0847	0	0	1	0	2	0	5	5	15	60.3933	8	1.76586	1	0	0	0	0	0	1	0
82	spermidine	Miscellaneous	C00315	3	0.456117	6	19.9278	3	7.13421	3	0	4	29.2683	0	0	0	0	11	36.0043	3	0.589391	6	13.3775	0	0	0	0
83	spermine	Miscellaneous	C00750	3	0.452415	15	4.68306	2	0	1	0	0	0	1	0	2	0	5	32.2173	1	0	1	0	3	1.54352	0	0
84	sphingosine, O-1-beta-galactosyl-	Unclassified	NA	4	5.19795	0	0	1	0	0	0	1	0	1	0	0	0	1	0	0	0	1	0	1	0	1	0
85	squalene	Miscellaneous	C00751	0	0	0	0	0	0	1	0	1	0	0	0	0	0	5	45.0963	1	0	1	0	0	0	0	0
86	succinate	Acid	C00042	0	0	20	48.5055	2	0	1	0	5	10.9756	2	0	2	0	6	34.6566	0	0	0	0	0	0	0	0
87	sucrose	Sugar	C00089	0	0	0	0	0	0	0	0	1	0	0	0	0	0	0	0	0	0	1	0	0	0	0	0
88	tartrate	Acid	C00898	0	0	1	0	1	0	0	0	4	14.6341	0	0	0	0	0	0	0	0	1	0	0	0	1	0
89	threitol, dithio-	Unclassified	NA	2	0	2	1.51625	6	11.9472	0	0	0	0	0	0	3	0.714661	7	0.651426	3	0.589391	7	2.82785	2	13.8917	0	0
90	threonate	Acid	C01620	0	0	23	50.4321	0	0	0	0	6	3.04878	1	0	0	0	2	0	1	0	0	0	0	0	1	0
91	trehalose	Sugar	C01083	10	57.2957	23	33.0993	1	0	4	11.236	2	78.0488	5	20	5	15.0586	6	8.84793	1	0	25	31.9386	5	1.54352	0	0
92	triacontanoic acid	Fatty acid	NA	4	1.18037	3	36.6004	0	0	5	98.1273	2	2.43902	0	0	3	0.23822	2	65.8797	0	0	6	21.283	0	0	0	0
93	tryptophan	Amino acid	C00806	11	30.7132	23	26.3587	1	0	6	28.0899	3	0	0	0	3	0	4	0	2	0	15	8.55276	1	0	1	0
94	unknown 1	Unknown	NA	1	0	0	0	0	0	0	0	0	0	0	0	0	0	0	0	0	0	0	0	0	0	1	0
95	unknown 2	Unknown	NA	1	0	0	0	0	0	0	0	3	7.31707	0	0	0	0	2	22.5021	0	0	2	0	0	0	1	0
96	unknown 3	Unknown	NA	0	0	1	0	2	10.166	0	0	1	0	0	0	1	0	12	7.07675	0	0	0	0	0	0	1	0
97	unknown 4	Unknown	NA	4	6.67075	5	0.0985574	0	0	0	0	0	0	1	0	0	0	13	7.87636	0	0	0	0	0	0	0	0
98	unknown 5	Unknown	NA	0	0	22	69.4649	5	11.8877	0	0	0	0	1	0	1	0	14	36.5592	1	0	1	0	0	0	0	0
99	unknown 6	Unknown	NA	3	0	23	42.0524	1	0	0	0	0	0	0	0	7	0.944589	0	0	1	0	0	0	0	0	0	0
100	unknown 7	Unknown	NA	0	0	27	75.7332	1	0	5	10.1124	1	0	1	0	0	0	7	2.66044	0	0	12	19.3185	0	0	0	0
101	unknown 8	Unknown	NA	2	10.8835	17	11.5601	0	0	1	0	0	0	1	0	8	55.8228	14	21.6695	0	0	3	11.6583	1	0	2	0
102	unknown 9	Unknown	NA	5	3.64965	10	5.32949	0	0	0	0	0	0	0	0	2	3.11259	0	0	0	0	0	0	1	0	0	0
103	unknown 10	Unknown	NA	2	0	14	13.3872	5	22.3739	0	0	0	0	0	0	3	0.714661	6	1.14208	2	1.17878	0	0	1	0	2	0
104	unknown 11	Unknown	NA	5	0	10	27.7575	2	0	3	19.1011	0	0	0	0	3	0	21	55.6289	0	0	1	0	1	0	1	0
105	unknown 12	Unknown	NA	1	0	6	5.58325	3	0.217223	0	0	2	48.7805	0	0	3	3.46312	11	50.5346	1	0	10	2.03428	6	14.2776	3	11.236
106	unknown 13	Unknown	NA	11	46.6125	26	56.7973	5	18.0469	1	0	1	0	1	0	7	59.7695	18	41.2054	3	2.35756	15	13.9014	8	8.16165	0	0
107	unknown 14	Unknown	NA	5	0.196111	0	0	0	0	1	0	0	0	0	0	0	0	0	0	0	0	0	0	1	0	0	0
108	unknown 15	Unknown	NA	8	11.5119	2	0	5	22.858	0	0	0	0	5	20	8	22.1122	16	6.65236	1	0	5	100	4	21.8665	0	0
109	unknown 16	Unknown	NA	2	0	8	6.36552	1	0	1	0	0	0	0	0	2	1.75662	5	41.659	0	0	12	16.951	2	0	2	35.9551
110	unknown 17	Unknown	NA	11	33.7089	22	17.956	4	19.8107	1	0	5	0.609756	2	0	3	4.4242	26	61.3611	1	0	3	11.6583	0	0	0	0
111	unknown 18	Unknown	NA	0	0	26	43.6959	2	0	1	0	0	0	2	0	3	19.4794	9	31.4448	2	1.17878	0	0	1	0	0	0
112	unknown 19	Unknown	NA	5	1.07116	10	60.0154	2	10.166	0	0	2	2.43902	2	60	5	7.76077	10	10.4453	1	0	2	0.569495	4	15.178	1	0
79	unknown 20	Unknown	NA	9	24.5051	16	14.1614	5	10.04	2	10.1124	0	0	1	0	5	14.1344	20	58.0063	1	0	25	31.9386	0	0	0	0
113	uracil	Miscellaneous	C00106	0	0	0	0	1	0	0	0	0	0	1	0	0	0	0	0	2	1.17878	0	0	0	0	0	0
114	urea	Miscellaneous	C00086	0	0	0	0	3	19.8107	0	0	0	0	0	0	0	0	1	0	0	0	0	0	2	0.514507	1	0
115	valine	Amino acid	C06417	7	0.628436	18	21.8586	0	0	5	6.36704	3	7.31707	6	31.6667	11	22.0065	15	9.49861	0	0	0	0	3	0.257253	1	0
